# Supplementary material for: Optimal Maintenance Strategy for Patients with Improved Left Ventricular Function Following Sacubitril/Valsartan Therapy
Source: Medicina (Kaunas). 2025 Aug 19;61(8):1487. doi: 10.3390/medicina61081487 (PMC12388812; doi:10.3390/medicina61081487)
Supplement: Supplementary file 1 [file medicina-61-01487-s001.zip]

Archive with 1 entries (1 files):
- medicina-3768164-supplementary.pdf
